# Supplementary material for: ﻿A new genus of Orgyiini (Lepidoptera, Erebidae, Lymantriinae) from China, with description of a new species
Source: Zookeys. 2025 Jun 25;1243:131–42. doi: 10.3897/zookeys.1243.143534 (PMC12239010; doi:10.3897/zookeys.1243.143534)
Supplement: XML Treatment for Cyclomacula [file zookeys.1243.143534-treatment1.xml]

<!DOCTYPE tp:taxon-treatment
  PUBLIC "-//TaxonX//DTD Taxonomic Treatment Publishing DTD v0 20100105//EN" "tax-treatment-NSO.dtd">
<tp:taxon-treatment xmlns:tp="http://www.plazi.org/taxpub"><tp:treatment-meta><kwd-group><label>Taxon classification</label><kwd>
                <named-content content-type="kingdom">Animalia</named-content>
              </kwd><kwd>
                <named-content content-type="order">Lepidoptera</named-content>
              </kwd><kwd>
                <named-content content-type="family">Erebidae</named-content>
              </kwd></kwd-group><mixed-citation publication-type="journal"><person-group><name><surname>Qiao</surname><given-names>Chu-Hang</given-names></name><name><surname>Xu</surname><given-names>Yong-Qiang</given-names></name><name><surname>Wang</surname><given-names>Hou-Shuai</given-names></name></person-group><article-title>﻿A new genus of <tp:taxon-name><tp:taxon-name-part taxon-name-part-type="tribe">Orgyiini</tp:taxon-name-part></tp:taxon-name> (<tp:taxon-name><tp:taxon-name-part taxon-name-part-type="order">Lepidoptera</tp:taxon-name-part></tp:taxon-name>, <tp:taxon-name><tp:taxon-name-part taxon-name-part-type="family">Erebidae</tp:taxon-name-part></tp:taxon-name>, <tp:taxon-name><tp:taxon-name-part taxon-name-part-type="subfamily">Lymantriinae</tp:taxon-name-part></tp:taxon-name>) from China, with description of a new species</article-title><source>Zookeys</source><day>25</day><month>06</month><year>2025</year><volume>1243</volume><fpage>131</fpage><lpage>142</lpage><pub-id pub-id-type="doi">10.3897/zookeys.1243.143534</pub-id></mixed-citation></tp:treatment-meta><tp:nomenclature><label>﻿</label><tp:taxon-name>
              <object-id xmlns:xlink="http://www.w3.org/1999/xlink" content-type="arpha" xlink:type="simple">BD71B1B5-C130-58AD-9327-2F44A0199F86</object-id>
              <tp:taxon-name-part taxon-name-part-type="genus" reg="Cyclomacula">Cyclomacula</tp:taxon-name-part>
              <object-id xmlns:xlink="http://www.w3.org/1999/xlink" content-type="zoobank" xlink:type="simple">https://zoobank.org/89844E6C-A08B-456A-AFA9-9217456C7364</object-id>
            </tp:taxon-name><tp:taxon-status xmlns:xlink="http://www.w3.org/1999/xlink" xlink:type="simple">gen. nov.</tp:taxon-status></tp:nomenclature><tp:treatment-sec sec-type="type species" id="SECID0E6RAE"><title>Type species.</title><p><italic><tp:taxon-name><tp:taxon-name-part taxon-name-part-type="genus" reg="Dasychira">Dasychira</tp:taxon-name-part><tp:taxon-name-part taxon-name-part-type="species" reg="glaucinoptera">glaucinoptera</tp:taxon-name-part></tp:taxon-name></italic> Collenette, 1934, by present designation.</p></tp:treatment-sec><tp:treatment-sec sec-type="diagnosis" id="SECID0EQSAE"><title>Diagnosis.</title><p>The new genus usually possesses a nearly ring-like basal spot on the male forewings. It can be easily distinguished from the type species of <italic><tp:taxon-name><tp:taxon-name-part taxon-name-part-type="genus" reg="Dasychira">Dasychira</tp:taxon-name-part></tp:taxon-name></italic> and <italic><tp:taxon-name><tp:taxon-name-part taxon-name-part-type="genus" reg="Olene">Olene</tp:taxon-name-part></tp:taxon-name></italic> Hübner, 1823 (<italic><tp:taxon-name><tp:taxon-name-part taxon-name-part-type="genus" reg="Dasychira">D.</tp:taxon-name-part><tp:taxon-name-part taxon-name-part-type="species" reg="tephra">tephra</tp:taxon-name-part></tp:taxon-name></italic> and <italic><tp:taxon-name><tp:taxon-name-part taxon-name-part-type="genus" reg="Olene">O.</tp:taxon-name-part><tp:taxon-name-part taxon-name-part-type="species" reg="mendosa">mendosa</tp:taxon-name-part></tp:taxon-name></italic>) by valvae without branching into two arms in the male genitalia. The new genus is also similar to <italic><tp:taxon-name><tp:taxon-name-part taxon-name-part-type="genus" reg="Telochurus">Telochurus</tp:taxon-name-part></tp:taxon-name></italic> Maes, 1984, but can be separated from the latter by the aedeagus without a cornutus.</p></tp:treatment-sec><tp:treatment-sec sec-type="description" id="SECID0EBUAE"><title>Description.</title><p>Labial palpi short and brown. Antennae bipectinate, stronger in male compared to female. Forewings usually with a ring-like basal spot in male, and an irregular, sometimes wavy oblique postmedial fascia in female; wing venation (Fig. <xref ref-type="fig" rid="F1">1</xref>) with an accessory cell; R<sub>1</sub> branching from distal 1/3 of dorsal margin of discal cell, R<sub>2</sub>, R<sub>3+4</sub> and R<sub>5</sub> arising from accessory cell, respectively; M<sub>1</sub> originated from upper angle of discal cell, M<sub>2</sub> and M<sub>3</sub> originated from lower angle of discal cell, respectively; Cu<sub>1</sub> parallel to Cu<sub>2</sub>. Hindwings without markings in male, but an indistinct postmedian fascia often present in female; Rs short stalked with M<sub>1</sub>; M<sub>2</sub> present, arising from lower angle of discal cell; Cu<sub>1</sub> parallel to Cu<sub>2</sub>.</p><fig id="F1" position="float" orientation="portrait"><object-id xmlns:xlink="http://www.w3.org/1999/xlink" content-type="doi" xlink:type="simple">10.3897/zookeys.1243.143534.figure1</object-id><object-id xmlns:xlink="http://www.w3.org/1999/xlink" content-type="arpha" xlink:type="simple">D6B91EA9-E5B5-5E85-BE9E-675A948E50FB</object-id><label>Figure 1.</label><caption><p>Wing venation of <italic><tp:taxon-name><tp:taxon-name-part taxon-name-part-type="genus" reg="Cyclomacula">Cyclomacula</tp:taxon-name-part><tp:taxon-name-part taxon-name-part-type="species" reg="glaucinoptera">glaucinoptera</tp:taxon-name-part></tp:taxon-name></italic> comb. nov., male.</p></caption><graphic xmlns:xlink="http://www.w3.org/1999/xlink" xlink:href="zookeys-1243-131_article-143534__-g001.jpg" position="float" orientation="portrait" xlink:type="simple" id="oo_1360918.jpg"><uri content-type="original_file" xlink:type="simple">https://binary.pensoft.net/fig/1360918</uri></graphic></fig><p><bold><italic>Male genitalia</italic>.</bold> Uncus short, digitate. Gnathus bifid, each fork crescent-shaped. Valvae board basally, narrowed distally. Saccus small. Aedeagus simple.</p><p><bold><italic>Female genitalia</italic>.</bold> Anal papillae broad. Apophyses well developed. Ductus poorly sclerotized at base. Bursa large, signum sclerotized medially or absent.</p></tp:treatment-sec><tp:treatment-sec sec-type="etymology" id="SECID0ELWAE"><title>Etymology.</title><p>The new genus is named after the Latin words “<italic>cyclus</italic>” and “<italic>macula</italic>”, which refer to the ring-like basal spot on the forewings.</p></tp:treatment-sec><tp:treatment-sec sec-type="distribution" id="SECID0EVWAE"><title>Distribution.</title><p>China (Jiangsu, Zhejiang, Hubei, Hunan, Fujian, Guangdong, Guangxi, Hainan, Shaanxi, Gansu, Sichuan, Yunnan, Xizang); India, Nepal, Malaysia, Indonesia.</p></tp:treatment-sec></tp:taxon-treatment>
