# Supplementary material for: ﻿A new genus of Orgyiini (Lepidoptera, Erebidae, Lymantriinae) from China, with description of a new species
Source: Zookeys. 2025 Jun 25;1243:131–42. doi: 10.3897/zookeys.1243.143534 (PMC12239010; doi:10.3897/zookeys.1243.143534)
Supplement: XML Treatment for Cyclomacula medogensis [file zookeys.1243.143534-treatment2.xml]

<!DOCTYPE tp:taxon-treatment
  PUBLIC "-//TaxonX//DTD Taxonomic Treatment Publishing DTD v0 20100105//EN" "tax-treatment-NSO.dtd">
<tp:taxon-treatment xmlns:tp="http://www.plazi.org/taxpub"><tp:treatment-meta><kwd-group><label>Taxon classification</label><kwd>
                <named-content content-type="kingdom">Animalia</named-content>
              </kwd><kwd>
                <named-content content-type="order">Lepidoptera</named-content>
              </kwd><kwd>
                <named-content content-type="family">Erebidae</named-content>
              </kwd></kwd-group><mixed-citation publication-type="journal"><person-group><name><surname>Qiao</surname><given-names>Chu-Hang</given-names></name><name><surname>Xu</surname><given-names>Yong-Qiang</given-names></name><name><surname>Wang</surname><given-names>Hou-Shuai</given-names></name></person-group><article-title>﻿A new genus of <tp:taxon-name><tp:taxon-name-part taxon-name-part-type="tribe">Orgyiini</tp:taxon-name-part></tp:taxon-name> (<tp:taxon-name><tp:taxon-name-part taxon-name-part-type="order">Lepidoptera</tp:taxon-name-part></tp:taxon-name>, <tp:taxon-name><tp:taxon-name-part taxon-name-part-type="family">Erebidae</tp:taxon-name-part></tp:taxon-name>, <tp:taxon-name><tp:taxon-name-part taxon-name-part-type="subfamily">Lymantriinae</tp:taxon-name-part></tp:taxon-name>) from China, with description of a new species</article-title><source>Zookeys</source><day>25</day><month>06</month><year>2025</year><volume>1243</volume><fpage>131</fpage><lpage>142</lpage><pub-id pub-id-type="doi">10.3897/zookeys.1243.143534</pub-id></mixed-citation></tp:treatment-meta><tp:nomenclature><label>﻿</label><tp:taxon-name>
              <object-id xmlns:xlink="http://www.w3.org/1999/xlink" content-type="arpha" xlink:type="simple">2C585992-FDEA-5484-B41F-41E276649FE3</object-id>
              <tp:taxon-name-part taxon-name-part-type="genus" reg="Cyclomacula">Cyclomacula</tp:taxon-name-part>
              <tp:taxon-name-part taxon-name-part-type="species" reg="medogensis">medogensis</tp:taxon-name-part>
              <object-id xmlns:xlink="http://www.w3.org/1999/xlink" content-type="zoobank" xlink:type="simple">https://zoobank.org/C6ACCD0C-617C-4938-A0F6-5F8A5E0A93C1</object-id>
            </tp:taxon-name><tp:taxon-authority>Qiao &amp; Wang</tp:taxon-authority><tp:taxon-status xmlns:xlink="http://www.w3.org/1999/xlink" xlink:type="simple">sp. nov.</tp:taxon-status><xref ref-type="fig" rid="F2">Figs 2A, B</xref><xref ref-type="fig" rid="F4">, 4A</xref></tp:nomenclature><tp:treatment-sec sec-type="type material" id="SECID0EMYAE"><title>Type materials.</title><p><bold><italic>Holotype</italic></bold>: China • ♂; Xizang Autonomous Region, Linzhi City, Medog County; alt. 2400 m; 1 Nov. 2023; Chuhang Qiao &amp; Ziqi Yuan &amp; Liang Guo leg. <bold><italic>Paratype</italic></bold>: • 1♂; same collection data as for preceding.</p></tp:treatment-sec><tp:treatment-sec sec-type="diagnosis" id="SECID0E1YAE"><title>Diagnosis.</title><p>The new species is similar to <italic><tp:taxon-name><tp:taxon-name-part taxon-name-part-type="genus" reg="Cyclomacula">C.</tp:taxon-name-part><tp:taxon-name-part taxon-name-part-type="species" reg="glaucinoptera">glaucinoptera</tp:taxon-name-part></tp:taxon-name></italic> (Collenette, 1934), comb. nov. in male, but can be distinguished from the latter by the hindwings light brown, uncus slightly pointed, valvae with a weak and indistinct saccular process. It also resembles <italic><tp:taxon-name><tp:taxon-name-part taxon-name-part-type="genus" reg="Cyclomacula">C.</tp:taxon-name-part><tp:taxon-name-part taxon-name-part-type="species" reg="dudgeoni">dudgeoni</tp:taxon-name-part></tp:taxon-name></italic> comb. nov. in male, but the latter has dark brown wings and longer valvae. The new species differs from <italic><tp:taxon-name><tp:taxon-name-part taxon-name-part-type="genus" reg="Cyclomacula">C.</tp:taxon-name-part><tp:taxon-name-part taxon-name-part-type="species" reg="flavimacula">flavimacula</tp:taxon-name-part></tp:taxon-name></italic> comb. nov. by forewings without a yellow-white crescent spot near anal angle, and gnathus bifurcating into two slenderer forks.</p></tp:treatment-sec><tp:treatment-sec sec-type="description" id="SECID0EB1AE"><title>Description.</title><p><bold><italic>Male adult</italic></bold> (Fig. <xref ref-type="fig" rid="F2">2A, B</xref>). Forewing length: 19–20 mm. Antennae bipectinate, dark brown. Vertex and frons with greyish hair. Labial palpi yellowish-brown. Thorax dark brown or yellowish-brown. Abdomen light brown. Forewings ground color greyish-brown, with two dark brown or yellowish-brown basal spots in which the ventral one is nearly ring-like; a large, faint yellow crescent spot present along the outer margin of discal cell slanting to costa; antemedian line blurred, dark brown; postmedian fascia wavy; and cilia of outer margin dark brown. Hindwings light brown, without markings; cilia of outer margin dark brown.</p><fig id="F2" position="float" orientation="portrait"><object-id xmlns:xlink="http://www.w3.org/1999/xlink" content-type="doi" xlink:type="simple">10.3897/zookeys.1243.143534.figure2</object-id><object-id xmlns:xlink="http://www.w3.org/1999/xlink" content-type="arpha" xlink:type="simple">0CE59069-1626-56E6-8FD9-8540BF1235B0</object-id><label>Figure 2.</label><caption><p>Adults of <italic><tp:taxon-name><tp:taxon-name-part taxon-name-part-type="genus" reg="Cyclomacula">Cyclomacula</tp:taxon-name-part></tp:taxon-name></italic> species (<bold>A–H</bold>) and <italic><tp:taxon-name><tp:taxon-name-part taxon-name-part-type="genus" reg="Olene">Olene</tp:taxon-name-part></tp:taxon-name></italic> species (<bold>I</bold>). <bold>A.</bold><italic><tp:taxon-name><tp:taxon-name-part taxon-name-part-type="genus" reg="Cyclomacula">Cyclomacula</tp:taxon-name-part><tp:taxon-name-part taxon-name-part-type="species" reg="medogensis">medogensis</tp:taxon-name-part></tp:taxon-name></italic> sp. nov. holotype, male; <bold>B.</bold><italic><tp:taxon-name><tp:taxon-name-part taxon-name-part-type="genus" reg="Cyclomacula">C.</tp:taxon-name-part><tp:taxon-name-part taxon-name-part-type="species" reg="medogensis">medogensis</tp:taxon-name-part></tp:taxon-name></italic> sp. nov. paratype, male; <bold>C.</bold><italic><tp:taxon-name><tp:taxon-name-part taxon-name-part-type="genus" reg="Cyclomacula">C.</tp:taxon-name-part><tp:taxon-name-part taxon-name-part-type="species" reg="glaucinoptera">glaucinoptera</tp:taxon-name-part></tp:taxon-name></italic> comb. nov., male; <bold>D.</bold><italic><tp:taxon-name><tp:taxon-name-part taxon-name-part-type="genus" reg="Cyclomacula">C.</tp:taxon-name-part><tp:taxon-name-part taxon-name-part-type="species" reg="glaucinoptera">glaucinoptera</tp:taxon-name-part></tp:taxon-name></italic> comb. nov., female; <bold>E.</bold><italic><tp:taxon-name><tp:taxon-name-part taxon-name-part-type="genus" reg="Cyclomacula">C.</tp:taxon-name-part><tp:taxon-name-part taxon-name-part-type="species" reg="dudgeoni">dudgeoni</tp:taxon-name-part></tp:taxon-name></italic> comb. nov., male; <bold>F.</bold><italic><tp:taxon-name><tp:taxon-name-part taxon-name-part-type="genus" reg="Cyclomacula">C.</tp:taxon-name-part><tp:taxon-name-part taxon-name-part-type="species" reg="dudgeoni">dudgeoni</tp:taxon-name-part></tp:taxon-name></italic> comb. nov., female; <bold>G.</bold><italic><tp:taxon-name><tp:taxon-name-part taxon-name-part-type="genus" reg="Cyclomacula">C.</tp:taxon-name-part><tp:taxon-name-part taxon-name-part-type="species" reg="flavimacula">flavimacula</tp:taxon-name-part></tp:taxon-name></italic> comb. nov., male; <bold>H.</bold><italic><tp:taxon-name><tp:taxon-name-part taxon-name-part-type="genus" reg="Cyclomacula">C.</tp:taxon-name-part><tp:taxon-name-part taxon-name-part-type="species" reg="flavimacula">flavimacula</tp:taxon-name-part></tp:taxon-name></italic> comb. nov., female; <bold>I.</bold><italic><tp:taxon-name><tp:taxon-name-part taxon-name-part-type="genus" reg="Olene">Olene</tp:taxon-name-part><tp:taxon-name-part taxon-name-part-type="species" reg="mendosa">mendosa</tp:taxon-name-part></tp:taxon-name></italic>, male. Scale bars: 10 mm.</p></caption><graphic xmlns:xlink="http://www.w3.org/1999/xlink" xlink:href="zookeys-1243-131_article-143534__-g002.jpg" position="float" orientation="portrait" xlink:type="simple" id="oo_1360920.jpg"><uri content-type="original_file" xlink:type="simple">https://binary.pensoft.net/fig/1360920</uri></graphic></fig><p><bold><italic>Male genitalia</italic></bold> (Fig. <xref ref-type="fig" rid="F4">4A</xref>). Uncus short, digitate. Gnathus well developed, bifid, each fork crescent-shaped. Valvae broad at basal half, narrowed at distal half. Juxta well sclerotized at dorsal margin. Saccus small. Aedeagus simple, slightly curved distally.</p></tp:treatment-sec><tp:treatment-sec sec-type="etymology" id="SECID0EP6AE"><title>Etymology.</title><p>The species is named after its type locality: Medog County.</p></tp:treatment-sec><tp:treatment-sec sec-type="distribution" id="SECID0EU6AE"><title>Distribution.</title><p>China (Xizang Autonomous Region).</p></tp:treatment-sec><tp:treatment-sec><!--Section generated to contain objects referenced in tp:taxon-treatment.--><fig id="F4" position="float" orientation="portrait"><object-id xmlns:xlink="http://www.w3.org/1999/xlink" content-type="doi" xlink:type="simple">10.3897/zookeys.1243.143534.figure4</object-id><object-id xmlns:xlink="http://www.w3.org/1999/xlink" content-type="arpha" xlink:type="simple">E8295F97-99E0-5A8F-A865-C89EF284631D</object-id><label>Figure 4.</label><caption><p>Male genitalia of <italic><tp:taxon-name><tp:taxon-name-part taxon-name-part-type="genus" reg="Cyclomacula">Cyclomacula</tp:taxon-name-part></tp:taxon-name></italic> species (<bold>A–D</bold>) and <italic><tp:taxon-name><tp:taxon-name-part taxon-name-part-type="genus" reg="Olene">Olene</tp:taxon-name-part></tp:taxon-name></italic> species (<bold>E</bold>). <bold>A.</bold><italic><tp:taxon-name><tp:taxon-name-part taxon-name-part-type="genus" reg="Cyclomacula">Cyclomacula</tp:taxon-name-part><tp:taxon-name-part taxon-name-part-type="species" reg="medogensis">medogensis</tp:taxon-name-part></tp:taxon-name></italic> sp. nov.; <bold>B.</bold><italic><tp:taxon-name><tp:taxon-name-part taxon-name-part-type="genus" reg="Cyclomacula">C.</tp:taxon-name-part><tp:taxon-name-part taxon-name-part-type="species" reg="glaucinoptera">glaucinoptera</tp:taxon-name-part></tp:taxon-name></italic> comb. nov.; <bold>C.</bold><italic><tp:taxon-name><tp:taxon-name-part taxon-name-part-type="genus" reg="Cyclomacula">C.</tp:taxon-name-part><tp:taxon-name-part taxon-name-part-type="species" reg="dudgeoni">dudgeoni</tp:taxon-name-part></tp:taxon-name></italic> comb. nov.; <bold>D.</bold><italic><tp:taxon-name><tp:taxon-name-part taxon-name-part-type="genus" reg="Cyclomacula">C.</tp:taxon-name-part><tp:taxon-name-part taxon-name-part-type="species" reg="flavimacula">flavimacula</tp:taxon-name-part></tp:taxon-name></italic> comb. nov.; <bold>E.</bold><italic><tp:taxon-name><tp:taxon-name-part taxon-name-part-type="genus" reg="Olene">Olene</tp:taxon-name-part><tp:taxon-name-part taxon-name-part-type="species" reg="mendosa">mendosa</tp:taxon-name-part></tp:taxon-name></italic>. Scale bars: 1 mm.</p></caption><graphic xmlns:xlink="http://www.w3.org/1999/xlink" xlink:href="zookeys-1243-131_article-143534__-g004.jpg" position="float" orientation="portrait" xlink:type="simple" id="oo_1360922.jpg"><uri content-type="original_file" xlink:type="simple">https://binary.pensoft.net/fig/1360922</uri></graphic></fig></tp:treatment-sec></tp:taxon-treatment>
