# Supplementary material for: ﻿A new genus of Orgyiini (Lepidoptera, Erebidae, Lymantriinae) from China, with description of a new species
Source: Zookeys. 2025 Jun 25;1243:131–42. doi: 10.3897/zookeys.1243.143534 (PMC12239010; doi:10.3897/zookeys.1243.143534)
Supplement: XML Treatment for Cyclomacula glaucinoptera [file zookeys.1243.143534-treatment3.xml]

<!DOCTYPE tp:taxon-treatment
  PUBLIC "-//TaxonX//DTD Taxonomic Treatment Publishing DTD v0 20100105//EN" "tax-treatment-NSO.dtd">
<tp:taxon-treatment xmlns:tp="http://www.plazi.org/taxpub"><tp:treatment-meta><kwd-group><label>Taxon classification</label><kwd>
                <named-content content-type="kingdom">Animalia</named-content>
              </kwd><kwd>
                <named-content content-type="order">Lepidoptera</named-content>
              </kwd><kwd>
                <named-content content-type="family">Erebidae</named-content>
              </kwd></kwd-group><mixed-citation publication-type="journal"><person-group><name><surname>Qiao</surname><given-names>Chu-Hang</given-names></name><name><surname>Xu</surname><given-names>Yong-Qiang</given-names></name><name><surname>Wang</surname><given-names>Hou-Shuai</given-names></name></person-group><article-title>﻿A new genus of <tp:taxon-name><tp:taxon-name-part taxon-name-part-type="tribe">Orgyiini</tp:taxon-name-part></tp:taxon-name> (<tp:taxon-name><tp:taxon-name-part taxon-name-part-type="order">Lepidoptera</tp:taxon-name-part></tp:taxon-name>, <tp:taxon-name><tp:taxon-name-part taxon-name-part-type="family">Erebidae</tp:taxon-name-part></tp:taxon-name>, <tp:taxon-name><tp:taxon-name-part taxon-name-part-type="subfamily">Lymantriinae</tp:taxon-name-part></tp:taxon-name>) from China, with description of a new species</article-title><source>Zookeys</source><day>25</day><month>06</month><year>2025</year><volume>1243</volume><fpage>131</fpage><lpage>142</lpage><pub-id pub-id-type="doi">10.3897/zookeys.1243.143534</pub-id></mixed-citation></tp:treatment-meta><tp:nomenclature><label>﻿</label><tp:taxon-name>
              <object-id xmlns:xlink="http://www.w3.org/1999/xlink" content-type="arpha" xlink:type="simple">D5ECA9D8-70F2-5412-A14C-200C35E5E49D</object-id>
              <tp:taxon-name-part taxon-name-part-type="genus" reg="Cyclomacula">Cyclomacula</tp:taxon-name-part>
              <tp:taxon-name-part taxon-name-part-type="species" reg="glaucinoptera">glaucinoptera</tp:taxon-name-part>
            </tp:taxon-name><tp:taxon-authority>(Collenette, 1934)</tp:taxon-authority><tp:taxon-status xmlns:xlink="http://www.w3.org/1999/xlink" xlink:type="simple">comb. nov.</tp:taxon-status><xref ref-type="fig" rid="F2">Figs 2C, D</xref><xref ref-type="fig" rid="F3">, 3A</xref><xref ref-type="fig" rid="F4">, 4B</xref><xref ref-type="fig" rid="F5">, 5A</xref><tp:nomenclature-citation-list><tp:nomenclature-citation><tp:taxon-name>
                  <tp:taxon-name-part taxon-name-part-type="genus" reg="Dasychira">Dasychira</tp:taxon-name-part>
                  <tp:taxon-name-part taxon-name-part-type="species" reg="glaucinoptera">glaucinoptera</tp:taxon-name-part>
                </tp:taxon-name><comment>Collenette, 1934: 117; <xref ref-type="bibr" rid="B1">Chao 2003</xref>: 94.</comment></tp:nomenclature-citation></tp:nomenclature-citation-list></tp:nomenclature><tp:treatment-sec sec-type="material" id="SECID0ECCAG"><title>Material examined.</title><p>China • 1♂, <bold><italic>paratype</italic></bold> of <italic><tp:taxon-name><tp:taxon-name-part taxon-name-part-type="genus" reg="Cyclomacula">C.</tp:taxon-name-part><tp:taxon-name-part taxon-name-part-type="species" reg="glaucinoptera">glaucinoptera</tp:taxon-name-part></tp:taxon-name></italic>; Zhejiang Province, Hangzhou City, West Tianmu Mountian; alt. 1600 m; 25 Jul. and Oct. 1931; H. Höne leg (Fig. <xref ref-type="fig" rid="F3">3A</xref>). Hubei Province • 1♂1♀; Yichang City; 20 Oct. 2012; Min Wang leg. Shaanxi Province • 2♂; Baoji City, Feng County; alt. 1500 m; 22 Sep. 2022; Liping Zhou leg.; • 1♂2♀; same collection data as for preceding; 2 Oct. 2023. Sichuan Province • 1♂; Yaan City, Yingjing County, Longcanggou National Forest Park; 25 Jul. 2015; Min Wang leg.</p><fig id="F3" position="float" orientation="portrait"><object-id xmlns:xlink="http://www.w3.org/1999/xlink" content-type="doi" xlink:type="simple">10.3897/zookeys.1243.143534.figure3</object-id><object-id xmlns:xlink="http://www.w3.org/1999/xlink" content-type="arpha" xlink:type="simple">2712C433-9D47-55CC-9460-1E21A24BDBA4</object-id><label>Figure 3.</label><caption><p>Type materials of <italic><tp:taxon-name><tp:taxon-name-part taxon-name-part-type="genus" reg="Cyclomacula">Cyclomacula</tp:taxon-name-part></tp:taxon-name></italic>. <bold>A.</bold><italic><tp:taxon-name><tp:taxon-name-part taxon-name-part-type="genus" reg="Cyclomacula">C.</tp:taxon-name-part><tp:taxon-name-part taxon-name-part-type="species" reg="glaucinoptera">glaucinoptera</tp:taxon-name-part></tp:taxon-name></italic> comb. nov. (paratype, male, copyright from Natural History Museum in London); <bold>B.</bold><italic><tp:taxon-name><tp:taxon-name-part taxon-name-part-type="genus" reg="Cyclomacula">C.</tp:taxon-name-part><tp:taxon-name-part taxon-name-part-type="species" reg="flavimacula">flavimacula</tp:taxon-name-part></tp:taxon-name></italic> comb. nov. (lectotype, male, copyright from the Natural History Museum in London). Scale bars: 10 mm.</p></caption><graphic xmlns:xlink="http://www.w3.org/1999/xlink" xlink:href="zookeys-1243-131_article-143534__-g003.jpg" position="float" orientation="portrait" xlink:type="simple" id="oo_1360921.jpg"><uri content-type="original_file" xlink:type="simple">https://binary.pensoft.net/fig/1360921</uri></graphic></fig></tp:treatment-sec><tp:treatment-sec sec-type="redescription" id="SECID0EIEAG"><title>Redescription.</title><p><bold><italic>Male adult</italic></bold> (Fig. <xref ref-type="fig" rid="F2">2C</xref>). Forewing length: 19–22 mm. Antennae bipectinate, dark brown. Vertex and frons with light greyish-brown hair. Labial palpi light greyish-brown. Thorax and abdomen greyish-brown. Forewings ground color greyish-brown, with two reddish-brown basal spots in which the ventral one is nearly ring-like; a black line present along the outer margin of discal cell; antemedian and postmedian line dark brown, wavy; cilia of outer margin dark brown. Hindwings brown, without markings; cilia of outer margin brown.</p><p><bold><italic>Female adult</italic></bold> (Fig. <xref ref-type="fig" rid="F2">2D</xref>). Forewing length: 25–27 mm. Antennae bipectinate, greyish-brown. Vertex and frons with greyish hair. Labial palpi greyish-brown. Thorax greyish. Abdomen light greyish-brown. Forewings greyish-brown, with a basal stripy black spot; antemedian line black; postmedian fascia broad, irregular, ending at vein 2A; outer margin with a black line, cilia dark brown. Hindwings light greyish-brown, with an indistinct submarginal dark brown band.</p><p><bold><italic>Male genitalia</italic></bold> (Fig. <xref ref-type="fig" rid="F4">4B</xref>). Uncus short, digitate. Gnathus well developed, bifid, each fork crescent-shaped. Valvae broad at basal half, narrowed at distal half, with a triangle sclerotized saccular process about the middle of the ventral margin. Saccus small, triangular. Aedeagus relatively straight, with tiny spines terminally.</p><fig id="F4" position="float" orientation="portrait"><object-id xmlns:xlink="http://www.w3.org/1999/xlink" content-type="doi" xlink:type="simple">10.3897/zookeys.1243.143534.figure4</object-id><object-id xmlns:xlink="http://www.w3.org/1999/xlink" content-type="arpha" xlink:type="simple">E8295F97-99E0-5A8F-A865-C89EF284631D</object-id><label>Figure 4.</label><caption><p>Male genitalia of <italic><tp:taxon-name><tp:taxon-name-part taxon-name-part-type="genus" reg="Cyclomacula">Cyclomacula</tp:taxon-name-part></tp:taxon-name></italic> species (<bold>A–D</bold>) and <italic><tp:taxon-name><tp:taxon-name-part taxon-name-part-type="genus" reg="Olene">Olene</tp:taxon-name-part></tp:taxon-name></italic> species (<bold>E</bold>). <bold>A.</bold><italic><tp:taxon-name><tp:taxon-name-part taxon-name-part-type="genus" reg="Cyclomacula">Cyclomacula</tp:taxon-name-part><tp:taxon-name-part taxon-name-part-type="species" reg="medogensis">medogensis</tp:taxon-name-part></tp:taxon-name></italic> sp. nov.; <bold>B.</bold><italic><tp:taxon-name><tp:taxon-name-part taxon-name-part-type="genus" reg="Cyclomacula">C.</tp:taxon-name-part><tp:taxon-name-part taxon-name-part-type="species" reg="glaucinoptera">glaucinoptera</tp:taxon-name-part></tp:taxon-name></italic> comb. nov.; <bold>C.</bold><italic><tp:taxon-name><tp:taxon-name-part taxon-name-part-type="genus" reg="Cyclomacula">C.</tp:taxon-name-part><tp:taxon-name-part taxon-name-part-type="species" reg="dudgeoni">dudgeoni</tp:taxon-name-part></tp:taxon-name></italic> comb. nov.; <bold>D.</bold><italic><tp:taxon-name><tp:taxon-name-part taxon-name-part-type="genus" reg="Cyclomacula">C.</tp:taxon-name-part><tp:taxon-name-part taxon-name-part-type="species" reg="flavimacula">flavimacula</tp:taxon-name-part></tp:taxon-name></italic> comb. nov.; <bold>E.</bold><italic><tp:taxon-name><tp:taxon-name-part taxon-name-part-type="genus" reg="Olene">Olene</tp:taxon-name-part><tp:taxon-name-part taxon-name-part-type="species" reg="mendosa">mendosa</tp:taxon-name-part></tp:taxon-name></italic>. Scale bars: 1 mm.</p></caption><graphic xmlns:xlink="http://www.w3.org/1999/xlink" xlink:href="zookeys-1243-131_article-143534__-g004.jpg" position="float" orientation="portrait" xlink:type="simple" id="oo_1360922.jpg"><uri content-type="original_file" xlink:type="simple">https://binary.pensoft.net/fig/1360922</uri></graphic></fig><p><bold><italic>Female genitalia</italic></bold> (Fig. <xref ref-type="fig" rid="F5">5A</xref>). Anal papillae broad. Apophyses anterioris slightly longer than apophyses posterioris. Ductus poorly sclerotized at base. Bursa broad and thin without signum.</p></tp:treatment-sec><tp:treatment-sec sec-type="distribution" id="SECID0EYIAG"><title>Distribution.</title><p>China (Zhejing, Hubei, Fujian, Sichuan, Yunnan, Xizang, Shaanxi, Gansu).</p></tp:treatment-sec><tp:treatment-sec><!--Section generated to contain objects referenced in tp:taxon-treatment.--><fig id="F2" position="float" orientation="portrait"><object-id xmlns:xlink="http://www.w3.org/1999/xlink" content-type="doi" xlink:type="simple">10.3897/zookeys.1243.143534.figure2</object-id><object-id xmlns:xlink="http://www.w3.org/1999/xlink" content-type="arpha" xlink:type="simple">0CE59069-1626-56E6-8FD9-8540BF1235B0</object-id><label>Figure 2.</label><caption><p>Adults of <italic><tp:taxon-name><tp:taxon-name-part taxon-name-part-type="genus" reg="Cyclomacula">Cyclomacula</tp:taxon-name-part></tp:taxon-name></italic> species (<bold>A–H</bold>) and <italic><tp:taxon-name><tp:taxon-name-part taxon-name-part-type="genus" reg="Olene">Olene</tp:taxon-name-part></tp:taxon-name></italic> species (<bold>I</bold>). <bold>A.</bold><italic><tp:taxon-name><tp:taxon-name-part taxon-name-part-type="genus" reg="Cyclomacula">Cyclomacula</tp:taxon-name-part><tp:taxon-name-part taxon-name-part-type="species" reg="medogensis">medogensis</tp:taxon-name-part></tp:taxon-name></italic> sp. nov. holotype, male; <bold>B.</bold><italic><tp:taxon-name><tp:taxon-name-part taxon-name-part-type="genus" reg="Cyclomacula">C.</tp:taxon-name-part><tp:taxon-name-part taxon-name-part-type="species" reg="medogensis">medogensis</tp:taxon-name-part></tp:taxon-name></italic> sp. nov. paratype, male; <bold>C.</bold><italic><tp:taxon-name><tp:taxon-name-part taxon-name-part-type="genus" reg="Cyclomacula">C.</tp:taxon-name-part><tp:taxon-name-part taxon-name-part-type="species" reg="glaucinoptera">glaucinoptera</tp:taxon-name-part></tp:taxon-name></italic> comb. nov., male; <bold>D.</bold><italic><tp:taxon-name><tp:taxon-name-part taxon-name-part-type="genus" reg="Cyclomacula">C.</tp:taxon-name-part><tp:taxon-name-part taxon-name-part-type="species" reg="glaucinoptera">glaucinoptera</tp:taxon-name-part></tp:taxon-name></italic> comb. nov., female; <bold>E.</bold><italic><tp:taxon-name><tp:taxon-name-part taxon-name-part-type="genus" reg="Cyclomacula">C.</tp:taxon-name-part><tp:taxon-name-part taxon-name-part-type="species" reg="dudgeoni">dudgeoni</tp:taxon-name-part></tp:taxon-name></italic> comb. nov., male; <bold>F.</bold><italic><tp:taxon-name><tp:taxon-name-part taxon-name-part-type="genus" reg="Cyclomacula">C.</tp:taxon-name-part><tp:taxon-name-part taxon-name-part-type="species" reg="dudgeoni">dudgeoni</tp:taxon-name-part></tp:taxon-name></italic> comb. nov., female; <bold>G.</bold><italic><tp:taxon-name><tp:taxon-name-part taxon-name-part-type="genus" reg="Cyclomacula">C.</tp:taxon-name-part><tp:taxon-name-part taxon-name-part-type="species" reg="flavimacula">flavimacula</tp:taxon-name-part></tp:taxon-name></italic> comb. nov., male; <bold>H.</bold><italic><tp:taxon-name><tp:taxon-name-part taxon-name-part-type="genus" reg="Cyclomacula">C.</tp:taxon-name-part><tp:taxon-name-part taxon-name-part-type="species" reg="flavimacula">flavimacula</tp:taxon-name-part></tp:taxon-name></italic> comb. nov., female; <bold>I.</bold><italic><tp:taxon-name><tp:taxon-name-part taxon-name-part-type="genus" reg="Olene">Olene</tp:taxon-name-part><tp:taxon-name-part taxon-name-part-type="species" reg="mendosa">mendosa</tp:taxon-name-part></tp:taxon-name></italic>, male. Scale bars: 10 mm.</p></caption><graphic xmlns:xlink="http://www.w3.org/1999/xlink" xlink:href="zookeys-1243-131_article-143534__-g002.jpg" position="float" orientation="portrait" xlink:type="simple" id="oo_1360920.jpg"><uri content-type="original_file" xlink:type="simple">https://binary.pensoft.net/fig/1360920</uri></graphic></fig><fig id="F5" position="float" orientation="portrait"><object-id xmlns:xlink="http://www.w3.org/1999/xlink" content-type="doi" xlink:type="simple">10.3897/zookeys.1243.143534.figure5</object-id><object-id xmlns:xlink="http://www.w3.org/1999/xlink" content-type="arpha" xlink:type="simple">C2298520-5022-5E9A-A3B8-7853DEE17641</object-id><label>Figure 5.</label><caption><p>Female genitalia of <italic><tp:taxon-name><tp:taxon-name-part taxon-name-part-type="genus" reg="Cyclomacula">Cyclomacula</tp:taxon-name-part></tp:taxon-name></italic>. <bold>A.</bold><italic><tp:taxon-name><tp:taxon-name-part taxon-name-part-type="genus" reg="Cyclomacula">C.</tp:taxon-name-part><tp:taxon-name-part taxon-name-part-type="species" reg="glaucinoptera">glaucinoptera</tp:taxon-name-part></tp:taxon-name></italic> comb. nov.; <bold>B.</bold><italic><tp:taxon-name><tp:taxon-name-part taxon-name-part-type="genus" reg="Cyclomacula">C.</tp:taxon-name-part><tp:taxon-name-part taxon-name-part-type="species" reg="dudgeoni">dudgeoni</tp:taxon-name-part></tp:taxon-name></italic> comb. nov.; <bold>C.</bold><italic><tp:taxon-name><tp:taxon-name-part taxon-name-part-type="genus" reg="Cyclomacula">C.</tp:taxon-name-part><tp:taxon-name-part taxon-name-part-type="species" reg="flavimacula">flavimacula</tp:taxon-name-part></tp:taxon-name></italic> comb. nov. Scale bars: 1 mm.</p></caption><graphic xmlns:xlink="http://www.w3.org/1999/xlink" xlink:href="zookeys-1243-131_article-143534__-g005.jpg" position="float" orientation="portrait" xlink:type="simple" id="oo_1360923.jpg"><uri content-type="original_file" xlink:type="simple">https://binary.pensoft.net/fig/1360923</uri></graphic></fig></tp:treatment-sec><ref-list><ref id="B1"><mixed-citation xmlns:xlink="http://www.w3.org/1999/xlink" xlink:type="simple"><person-group><name name-style="western"><surname>Chao</surname><given-names>CL</given-names></name></person-group> (<year>2003</year>) <source><tp:taxon-name><tp:taxon-name-part taxon-name-part-type="order">Lepidoptera</tp:taxon-name-part></tp:taxon-name><tp:taxon-name><tp:taxon-name-part taxon-name-part-type="family">Lymantriidae</tp:taxon-name-part></tp:taxon-name>. <tp:taxon-name><tp:taxon-name-part taxon-name-part-type="class">Insecta</tp:taxon-name-part></tp:taxon-name> 30 (<tp:taxon-name><tp:taxon-name-part taxon-name-part-type="order">Lepidoptera</tp:taxon-name-part></tp:taxon-name>: <tp:taxon-name><tp:taxon-name-part taxon-name-part-type="family">Lymantriidae</tp:taxon-name-part></tp:taxon-name>).</source><publisher-name>Science Press</publisher-name>, <publisher-loc>Beijing</publisher-loc>, <size units="page">484 pp</size>.</mixed-citation></ref></ref-list></tp:taxon-treatment>
