# Supplementary material for: ﻿A new genus of Orgyiini (Lepidoptera, Erebidae, Lymantriinae) from China, with description of a new species
Source: Zookeys. 2025 Jun 25;1243:131–42. doi: 10.3897/zookeys.1243.143534 (PMC12239010; doi:10.3897/zookeys.1243.143534)
Supplement: XML Treatment for Cyclomacula dudgeoni [file zookeys.1243.143534-treatment4.xml]

<!DOCTYPE tp:taxon-treatment
  PUBLIC "-//TaxonX//DTD Taxonomic Treatment Publishing DTD v0 20100105//EN" "tax-treatment-NSO.dtd">
<tp:taxon-treatment xmlns:tp="http://www.plazi.org/taxpub"><tp:treatment-meta><kwd-group><label>Taxon classification</label><kwd>
                <named-content content-type="kingdom">Animalia</named-content>
              </kwd><kwd>
                <named-content content-type="order">Lepidoptera</named-content>
              </kwd><kwd>
                <named-content content-type="family">Erebidae</named-content>
              </kwd></kwd-group><mixed-citation publication-type="journal"><person-group><name><surname>Qiao</surname><given-names>Chu-Hang</given-names></name><name><surname>Xu</surname><given-names>Yong-Qiang</given-names></name><name><surname>Wang</surname><given-names>Hou-Shuai</given-names></name></person-group><article-title>﻿A new genus of <tp:taxon-name><tp:taxon-name-part taxon-name-part-type="tribe">Orgyiini</tp:taxon-name-part></tp:taxon-name> (<tp:taxon-name><tp:taxon-name-part taxon-name-part-type="order">Lepidoptera</tp:taxon-name-part></tp:taxon-name>, <tp:taxon-name><tp:taxon-name-part taxon-name-part-type="family">Erebidae</tp:taxon-name-part></tp:taxon-name>, <tp:taxon-name><tp:taxon-name-part taxon-name-part-type="subfamily">Lymantriinae</tp:taxon-name-part></tp:taxon-name>) from China, with description of a new species</article-title><source>Zookeys</source><day>25</day><month>06</month><year>2025</year><volume>1243</volume><fpage>131</fpage><lpage>142</lpage><pub-id pub-id-type="doi">10.3897/zookeys.1243.143534</pub-id></mixed-citation></tp:treatment-meta><tp:nomenclature><label>﻿</label><tp:taxon-name>
              <object-id xmlns:xlink="http://www.w3.org/1999/xlink" content-type="arpha" xlink:type="simple">1FA732ED-C7A1-5313-BDA8-E37297D29538</object-id>
              <tp:taxon-name-part taxon-name-part-type="genus" reg="Cyclomacula">Cyclomacula</tp:taxon-name-part>
              <tp:taxon-name-part taxon-name-part-type="species" reg="dudgeoni">dudgeoni</tp:taxon-name-part>
            </tp:taxon-name><tp:taxon-authority>(Swinhoe, 1907)</tp:taxon-authority><tp:taxon-status xmlns:xlink="http://www.w3.org/1999/xlink" xlink:type="simple">comb. nov.</tp:taxon-status><xref ref-type="fig" rid="F2">Figs 2E, F</xref><xref ref-type="fig" rid="F4">, 4C</xref><xref ref-type="fig" rid="F5">, 5B</xref><tp:nomenclature-citation-list><tp:nomenclature-citation><tp:taxon-name>
                  <tp:taxon-name-part taxon-name-part-type="genus" reg="Dasychira">Dasychira</tp:taxon-name-part>
                  <tp:taxon-name-part taxon-name-part-type="species" reg="dudgeoni">dudgeoni</tp:taxon-name-part>
                </tp:taxon-name><comment>Swinhoe, 1907: 203; <xref ref-type="bibr" rid="B1">Chao 2003</xref>: 90.</comment></tp:nomenclature-citation><tp:nomenclature-citation><tp:taxon-name>
                  <tp:taxon-name-part taxon-name-part-type="genus" reg="Pseudodura">Pseudodura</tp:taxon-name-part>
                  <tp:taxon-name-part taxon-name-part-type="species" reg="dasychiroides">dasychiroides</tp:taxon-name-part>
                </tp:taxon-name><comment>Strand, 1914: 333.</comment></tp:nomenclature-citation><tp:nomenclature-citation><tp:taxon-name>
                  <tp:taxon-name-part taxon-name-part-type="genus" reg="Orgyia">Orgyia</tp:taxon-name-part>
                  <tp:taxon-name-part taxon-name-part-type="species" reg="dudgeoni">dudgeoni</tp:taxon-name-part>
                </tp:taxon-name><comment><xref ref-type="bibr" rid="B13">Swinhoe 1923</xref>: 404.</comment></tp:nomenclature-citation><tp:nomenclature-citation><tp:taxon-name>
                  <tp:taxon-name-part taxon-name-part-type="genus" reg="Olene">Olene</tp:taxon-name-part>
                  <tp:taxon-name-part taxon-name-part-type="species" reg="dudgeoni">dudgeoni</tp:taxon-name-part>
                </tp:taxon-name><comment><xref ref-type="bibr" rid="B6">Holloway 1999</xref>: 33.</comment></tp:nomenclature-citation></tp:nomenclature-citation-list></tp:nomenclature><tp:treatment-sec sec-type="material" id="SECID0ENMAG"><title>Material examined.</title><p>China • 1♂; Fujian Province, Wuyishan City, Wuyishan National Park; alt. 1200 m; 17 May 2021; Min Wang &amp; Chuyang Huang leg. Guangdong Province • 4♂1♀; Huizhou City, Longmen County, Nankun Mountain; 10 Sep. 2024; Chuhang Qiao &amp; Ziqi Yuan leg. Guangdong Province • 2♂; Shaoguan City, Ruyuan County, Nanling National Nature Reserve; 31 May 2017; Min Wang leg. Hainan Province • 1♂1♀; Jianfengling National Nature Reserve; 9 Jul. 2018; Shifang Mo &amp; Houshuai Wang &amp; Zhipeng Miao leg. Zhejiang Province, • 1♂; Hangzhou City, Linan County, Tianmu Mountain; alt. 1080 m; 14 Jun. 2015; Min Wang leg.</p></tp:treatment-sec><tp:treatment-sec sec-type="redescription" id="SECID0ESMAG"><title>Redescription.</title><p><bold><italic>Male adult</italic></bold> (Fig. <xref ref-type="fig" rid="F2">2E</xref>). Forewing length: 14–19 mm. Antennae bipectinate, dark brown. Vertex and frons with greyish-brown hair. Labial palpi dark brown. Thorax dark brown. Abdomen greyish-brown. Forewings dark brown, with a ring-like reddish-brown basal spot; antemedian fascia dark blue, postmedian fascia inconspicuous. Hindwings greyish-brown.</p><p><bold><italic>Female adult</italic></bold> (Fig. <xref ref-type="fig" rid="F2">2F</xref>). Forewing length: 20–27 mm. Antennae bipectinate, greyish-brown. Vertex, frons and labial palpi greyish-brown. Thorax greyish-brown. Abdomen dark khaki. Forewings ground color greyish-brown, with a broad black patch at base, antemedian and postmedian lines black, postmedian fascia broad, black. Hindwings dark khaki, without markings.</p><p><bold><italic>Male genitalia</italic></bold> (Fig. <xref ref-type="fig" rid="F4">4C</xref>). Uncus short, digitate. Gnathus bifid, each fork crescent-shaped. Valvae broad about the basal 2/3, narrowed about the distal 1/3, with a small triangular sclerotized saccular process near the distal 1/3 of the ventral margin. Saccus small and triangular. Aedeagus straight, inflated terminally.</p><p><bold><italic>Female genitalia</italic></bold> (Fig. <xref ref-type="fig" rid="F5">5B</xref>). Anal papillae broad. Apophyses anterioris slightly longer than apophyses posterioris. Ductus short. Bursa large, signum with a transverse stripe-shaped sclerotization in middle.</p><fig id="F5" position="float" orientation="portrait"><object-id xmlns:xlink="http://www.w3.org/1999/xlink" content-type="doi" xlink:type="simple">10.3897/zookeys.1243.143534.figure5</object-id><object-id xmlns:xlink="http://www.w3.org/1999/xlink" content-type="arpha" xlink:type="simple">C2298520-5022-5E9A-A3B8-7853DEE17641</object-id><label>Figure 5.</label><caption><p>Female genitalia of <italic><tp:taxon-name><tp:taxon-name-part taxon-name-part-type="genus" reg="Cyclomacula">Cyclomacula</tp:taxon-name-part></tp:taxon-name></italic>. <bold>A.</bold><italic><tp:taxon-name><tp:taxon-name-part taxon-name-part-type="genus" reg="Cyclomacula">C.</tp:taxon-name-part><tp:taxon-name-part taxon-name-part-type="species" reg="glaucinoptera">glaucinoptera</tp:taxon-name-part></tp:taxon-name></italic> comb. nov.; <bold>B.</bold><italic><tp:taxon-name><tp:taxon-name-part taxon-name-part-type="genus" reg="Cyclomacula">C.</tp:taxon-name-part><tp:taxon-name-part taxon-name-part-type="species" reg="dudgeoni">dudgeoni</tp:taxon-name-part></tp:taxon-name></italic> comb. nov.; <bold>C.</bold><italic><tp:taxon-name><tp:taxon-name-part taxon-name-part-type="genus" reg="Cyclomacula">C.</tp:taxon-name-part><tp:taxon-name-part taxon-name-part-type="species" reg="flavimacula">flavimacula</tp:taxon-name-part></tp:taxon-name></italic> comb. nov. Scale bars: 1 mm.</p></caption><graphic xmlns:xlink="http://www.w3.org/1999/xlink" xlink:href="zookeys-1243-131_article-143534__-g005.jpg" position="float" orientation="portrait" xlink:type="simple" id="oo_1360923.jpg"><uri content-type="original_file" xlink:type="simple">https://binary.pensoft.net/fig/1360923</uri></graphic></fig></tp:treatment-sec><tp:treatment-sec sec-type="distribution" id="SECID0E4PAG"><title>Distribution.</title><p>China (Jiangsu, Zhejing, Hubei, Hunan, Fujian, Guangdong, Guangxi, Hainan, Yunnan); India, Malaysia, Indonesia.</p></tp:treatment-sec><tp:treatment-sec><!--Section generated to contain objects referenced in tp:taxon-treatment.--><fig id="F2" position="float" orientation="portrait"><object-id xmlns:xlink="http://www.w3.org/1999/xlink" content-type="doi" xlink:type="simple">10.3897/zookeys.1243.143534.figure2</object-id><object-id xmlns:xlink="http://www.w3.org/1999/xlink" content-type="arpha" xlink:type="simple">0CE59069-1626-56E6-8FD9-8540BF1235B0</object-id><label>Figure 2.</label><caption><p>Adults of <italic><tp:taxon-name><tp:taxon-name-part taxon-name-part-type="genus" reg="Cyclomacula">Cyclomacula</tp:taxon-name-part></tp:taxon-name></italic> species (<bold>A–H</bold>) and <italic><tp:taxon-name><tp:taxon-name-part taxon-name-part-type="genus" reg="Olene">Olene</tp:taxon-name-part></tp:taxon-name></italic> species (<bold>I</bold>). <bold>A.</bold><italic><tp:taxon-name><tp:taxon-name-part taxon-name-part-type="genus" reg="Cyclomacula">Cyclomacula</tp:taxon-name-part><tp:taxon-name-part taxon-name-part-type="species" reg="medogensis">medogensis</tp:taxon-name-part></tp:taxon-name></italic> sp. nov. holotype, male; <bold>B.</bold><italic><tp:taxon-name><tp:taxon-name-part taxon-name-part-type="genus" reg="Cyclomacula">C.</tp:taxon-name-part><tp:taxon-name-part taxon-name-part-type="species" reg="medogensis">medogensis</tp:taxon-name-part></tp:taxon-name></italic> sp. nov. paratype, male; <bold>C.</bold><italic><tp:taxon-name><tp:taxon-name-part taxon-name-part-type="genus" reg="Cyclomacula">C.</tp:taxon-name-part><tp:taxon-name-part taxon-name-part-type="species" reg="glaucinoptera">glaucinoptera</tp:taxon-name-part></tp:taxon-name></italic> comb. nov., male; <bold>D.</bold><italic><tp:taxon-name><tp:taxon-name-part taxon-name-part-type="genus" reg="Cyclomacula">C.</tp:taxon-name-part><tp:taxon-name-part taxon-name-part-type="species" reg="glaucinoptera">glaucinoptera</tp:taxon-name-part></tp:taxon-name></italic> comb. nov., female; <bold>E.</bold><italic><tp:taxon-name><tp:taxon-name-part taxon-name-part-type="genus" reg="Cyclomacula">C.</tp:taxon-name-part><tp:taxon-name-part taxon-name-part-type="species" reg="dudgeoni">dudgeoni</tp:taxon-name-part></tp:taxon-name></italic> comb. nov., male; <bold>F.</bold><italic><tp:taxon-name><tp:taxon-name-part taxon-name-part-type="genus" reg="Cyclomacula">C.</tp:taxon-name-part><tp:taxon-name-part taxon-name-part-type="species" reg="dudgeoni">dudgeoni</tp:taxon-name-part></tp:taxon-name></italic> comb. nov., female; <bold>G.</bold><italic><tp:taxon-name><tp:taxon-name-part taxon-name-part-type="genus" reg="Cyclomacula">C.</tp:taxon-name-part><tp:taxon-name-part taxon-name-part-type="species" reg="flavimacula">flavimacula</tp:taxon-name-part></tp:taxon-name></italic> comb. nov., male; <bold>H.</bold><italic><tp:taxon-name><tp:taxon-name-part taxon-name-part-type="genus" reg="Cyclomacula">C.</tp:taxon-name-part><tp:taxon-name-part taxon-name-part-type="species" reg="flavimacula">flavimacula</tp:taxon-name-part></tp:taxon-name></italic> comb. nov., female; <bold>I.</bold><italic><tp:taxon-name><tp:taxon-name-part taxon-name-part-type="genus" reg="Olene">Olene</tp:taxon-name-part><tp:taxon-name-part taxon-name-part-type="species" reg="mendosa">mendosa</tp:taxon-name-part></tp:taxon-name></italic>, male. Scale bars: 10 mm.</p></caption><graphic xmlns:xlink="http://www.w3.org/1999/xlink" xlink:href="zookeys-1243-131_article-143534__-g002.jpg" position="float" orientation="portrait" xlink:type="simple" id="oo_1360920.jpg"><uri content-type="original_file" xlink:type="simple">https://binary.pensoft.net/fig/1360920</uri></graphic></fig><fig id="F4" position="float" orientation="portrait"><object-id xmlns:xlink="http://www.w3.org/1999/xlink" content-type="doi" xlink:type="simple">10.3897/zookeys.1243.143534.figure4</object-id><object-id xmlns:xlink="http://www.w3.org/1999/xlink" content-type="arpha" xlink:type="simple">E8295F97-99E0-5A8F-A865-C89EF284631D</object-id><label>Figure 4.</label><caption><p>Male genitalia of <italic><tp:taxon-name><tp:taxon-name-part taxon-name-part-type="genus" reg="Cyclomacula">Cyclomacula</tp:taxon-name-part></tp:taxon-name></italic> species (<bold>A–D</bold>) and <italic><tp:taxon-name><tp:taxon-name-part taxon-name-part-type="genus" reg="Olene">Olene</tp:taxon-name-part></tp:taxon-name></italic> species (<bold>E</bold>). <bold>A.</bold><italic><tp:taxon-name><tp:taxon-name-part taxon-name-part-type="genus" reg="Cyclomacula">Cyclomacula</tp:taxon-name-part><tp:taxon-name-part taxon-name-part-type="species" reg="medogensis">medogensis</tp:taxon-name-part></tp:taxon-name></italic> sp. nov.; <bold>B.</bold><italic><tp:taxon-name><tp:taxon-name-part taxon-name-part-type="genus" reg="Cyclomacula">C.</tp:taxon-name-part><tp:taxon-name-part taxon-name-part-type="species" reg="glaucinoptera">glaucinoptera</tp:taxon-name-part></tp:taxon-name></italic> comb. nov.; <bold>C.</bold><italic><tp:taxon-name><tp:taxon-name-part taxon-name-part-type="genus" reg="Cyclomacula">C.</tp:taxon-name-part><tp:taxon-name-part taxon-name-part-type="species" reg="dudgeoni">dudgeoni</tp:taxon-name-part></tp:taxon-name></italic> comb. nov.; <bold>D.</bold><italic><tp:taxon-name><tp:taxon-name-part taxon-name-part-type="genus" reg="Cyclomacula">C.</tp:taxon-name-part><tp:taxon-name-part taxon-name-part-type="species" reg="flavimacula">flavimacula</tp:taxon-name-part></tp:taxon-name></italic> comb. nov.; <bold>E.</bold><italic><tp:taxon-name><tp:taxon-name-part taxon-name-part-type="genus" reg="Olene">Olene</tp:taxon-name-part><tp:taxon-name-part taxon-name-part-type="species" reg="mendosa">mendosa</tp:taxon-name-part></tp:taxon-name></italic>. Scale bars: 1 mm.</p></caption><graphic xmlns:xlink="http://www.w3.org/1999/xlink" xlink:href="zookeys-1243-131_article-143534__-g004.jpg" position="float" orientation="portrait" xlink:type="simple" id="oo_1360922.jpg"><uri content-type="original_file" xlink:type="simple">https://binary.pensoft.net/fig/1360922</uri></graphic></fig></tp:treatment-sec><ref-list><ref id="B1"><mixed-citation xmlns:xlink="http://www.w3.org/1999/xlink" xlink:type="simple"><person-group><name name-style="western"><surname>Chao</surname><given-names>CL</given-names></name></person-group> (<year>2003</year>) <source><tp:taxon-name><tp:taxon-name-part taxon-name-part-type="order">Lepidoptera</tp:taxon-name-part></tp:taxon-name><tp:taxon-name><tp:taxon-name-part taxon-name-part-type="family">Lymantriidae</tp:taxon-name-part></tp:taxon-name>. <tp:taxon-name><tp:taxon-name-part taxon-name-part-type="class">Insecta</tp:taxon-name-part></tp:taxon-name> 30 (<tp:taxon-name><tp:taxon-name-part taxon-name-part-type="order">Lepidoptera</tp:taxon-name-part></tp:taxon-name>: <tp:taxon-name><tp:taxon-name-part taxon-name-part-type="family">Lymantriidae</tp:taxon-name-part></tp:taxon-name>).</source><publisher-name>Science Press</publisher-name>, <publisher-loc>Beijing</publisher-loc>, <size units="page">484 pp</size>.</mixed-citation></ref><ref id="B13"><mixed-citation xmlns:xlink="http://www.w3.org/1999/xlink" xlink:type="simple"><person-group><name name-style="western"><surname>Swinhoe</surname><given-names>C</given-names></name></person-group> (<year>1923</year>) A revision of the genera of the family <tp:taxon-name><tp:taxon-name-part taxon-name-part-type="family">Liparidae</tp:taxon-name-part></tp:taxon-name>. Annals &amp; Magazine of Natural History 9(11): 298–304, 400–442. <ext-link xlink:href="10.1080/00222932308632868" ext-link-type="doi" xlink:type="simple">https://doi.org/10.1080/00222932308632868</ext-link></mixed-citation></ref><ref id="B6"><mixed-citation xmlns:xlink="http://www.w3.org/1999/xlink" xlink:type="simple"><person-group><name name-style="western"><surname>Holloway</surname><given-names>JD</given-names></name></person-group> (<year>1999</year>) <article-title>The moths of Borneo, 5: Family <tp:taxon-name><tp:taxon-name-part taxon-name-part-type="family">Lymantriidae</tp:taxon-name-part></tp:taxon-name>.</article-title><source>Malayan Nature Journal</source><volume>53</volume>: <fpage>1</fpage>–<lpage>188</lpage>.</mixed-citation></ref></ref-list></tp:taxon-treatment>
